# Supplementary material for: Mapping Antimalarial Drug Resistance in Mozambique: A Systematic Review of Plasmodium falciparum Genetic Markers Post-ACT Implementation
Source: Int J Mol Sci. 2024 Dec 20;25(24):13645. doi: 10.3390/ijms252413645 (PMC11728251; doi:10.3390/ijms252413645)
Supplement: Supplementary file 1 [file ijms-25-13645-s001.zip]

Archive with 1 entries (1 files):
- ijms-3351524-supplementary.pdf
